# Supplementary material for: pUC18-CpG Is an Effective Adjuvant for a Duck Tembusu Virus Inactivated Vaccine
Source: Viruses. 2020 Feb 20;12(2):238. doi: 10.3390/v12020238 (PMC7077240; doi:10.3390/v12020238)
Supplement: Supplementary file 1 [file viruses-12-00238-s001.zip]

Archive with 3 entries (2 files):
- viruses-706505-supplementary/
- viruses-706505-supplementary/Supplemental Materials-Table S1.xlsx
- viruses-706505-supplementary/Supplementary Materials-Figure S1.docx
