# Supplementary material for: pUC18-CpG Is an Effective Adjuvant for a Duck Tembusu Virus Inactivated Vaccine
Source: Viruses. 2020 Feb 20;12(2):238. doi: 10.3390/v12020238 (PMC7077240; doi:10.3390/v12020238)
Supplement: Supplementary file 1 [file viruses-12-00238-s001.zip › viruses-706505-supplementary/Supplemental Materials-Table S1.xlsx]

## Sheet: Sheet1
Table S1. Results of HI assay and Virus challenge.
Groups		Animals No.	Content	Inoculum dose (mL)		Chip No.	HI assay												Virus challenge
							14 dpi			24 dpi			35 dpi			56 dpi			Virus isolation
							HI			HI			HI			HI			No.of dead embryos/total	RT-PCR
							HI antibody titer	Positive rate	GMT	HI antibody titer	Positive rate	GMT	HI antibody titer	Positive rate	GMT	HI antibody titer	Positive rate	GMT
A	A1	1	DTMUV +CpG	0.5	Full	433728	1:10	63.3% (7/11)	1:15.5	1:320	100% (11/11)	1:529.8	1:320	100% (11/11)	1:363	/	100% (6/6)	1:226.3	/	/
		2				433720	1:80			1:320			1:320			/			/	/
		3				433650	1:5			1:640			1:320			1:320			0/5	/
		4				433658	1:10			1:640			1:640			1:320			0/5	/
		5				433708	1:20			1:640			1:320			/			/	/
		6				433643	1:20			1:640			1:640			1:320			0/5	/
		7				433677	1:20			1:320			1:80			/			/	/
		8				433732	1:5			1:1280			1:320			/			/	/
		9				433631	1:20			1:320			1:320			1:160			0/5	/
		10				433649	1:20			1:640			1:320			1:160			0/5	/
		11				433700	1:20			1:640			1:1280			1:160			0/5	/
	A2	12		0.25	1/2	433739	1:20	100% (6/6)	1:25.2	1:320	100% (6/6)	1:403.8	1:320	100% (6/6)	1:320	1:80	100% (6/6)	1:179.6	0/5	/
		13				433710	1:80			1:640			1:160			1:80			0/5	/
		14				433723	1:20			1:320			1:320			1:320			0/5	/
		15				433733	1:20			1:640			1:640			1:640			0/5	/
		16				433675	1:20			1:160			1:320			1:160			0/5	/
		17				433690	1:20			1:640			1:320			1:160			0/5	/
	A3	18		0.125	1/4	433691	1:5	16.7% (1/6)	1:4.1	1:160	83.3% (5/6)	1:54.5	1:160	100% (6/6)	1:89.8	1:80	100% (6/6)	1:50.4	0/5	/
		19				433711	<1:5(-)			<1:5(-)			1:20			1:40			1/5	P
		20				433695	1:20			1:320			1:80			1:20			4/5	P
		21				433705	1：10			1:80			1:40			1:20			4/5	P
		22				433660	<1:5(-)			1:80			1:160			1:160			0/5	/
		23				433661	1:5			1:80			1:320			1:80			0/5	/
B	B1	24	1/2 DTMUV +CpG	0.5	Full	433701	1:40	72.7% (8/11)	1:16.2	1:160	100% (11/11)	1:304.8	1:160	100% (11/11)	1:340.8	/	100% (6/6)	1:201.6	/	/
		25				433668	1:80			1:1280			1:640			/			/	/
		26				433659	1:10			1:320			1:320			1:160			0/5	/
		27				433704	1:20			1:160			1:1280			1:640			0/5	/
		28				433689	1:20			1:640			1:640			/			/	/
		29				433688	<1:5(-)			1:40			1:80			/			/	/
		30				433693	1:5			1:80			1:160			1:160			0/5	/
		31				433665	1:20			1:640			1:320			1:160			0/5	/
		32				433653	1:40			1:2560			1:640			1:320			0/5	/
		33				433674	1:10			1:320			1:320			/			/	/
		34				433694	1:40			1:640			1:320			1:80			0/5	/
	B2	35		0.25	1/2	433648	1:20	66.7% (4/6)	1:10.4	1:320	100% (6/6)	1:142.5	1:160	100% (6/6)	1:142.5	1:320	100% (6/6)	1:127	0/5	/
		36				433657	1:20			1:640			1:640			1:320			0/5	/
		37				433654	1:40			1:640			1:320			1:80			0/5	/
		38				433647	1:80			1:320			1:160			1:80			0/5	/
		39				433697	<1:5(-)			1:10			1:20			1:40			0/5	/
		40				433640	<1:5(-)			1:20			1:80			1:160			0/5	/
	B3	41		0.125	1/4	317213	<1:5(-)	16.7% (1/6)	1:2.4	1:5	83.3% (5/6)	1:56.6	1:20	100% (6/6)	1:71.3	1:20	100% (6/6)	1:63.5	0/5	/
		42				324900	<1:5(-)			1:160			1:160			1:80			0/5	/
		43				324912	<1:5(-)			1:20			1:40			1:40			4/5	P
		44				324915	<1:5(-)			1:20			1:40			1:80			3/5	P
		45				316696	1:20			1:320			1:160			1:80			0/5	/
		46				316697	1:10			1:320			1:160			1:160			0/5	/
E	E1	47	DTMUV	0.5	Full	325152	<1:5(-)	18.2% (2/11)	1:2.6	1:5	54.5% (6/11)	1:22.2	1:5	54.5% (6/11)	1:24.2	/	66.7% (4/6)	1:17.8	/	/
		48				324909	<1:5(-)			1:5			1:10			/			/	/
		49				324725	<1:5(-)			1:40			1:80			1:20			5/5	P
		50				325204	1:10			1:40			1:20			1:20			0/5	/
		51				325202	<1:5(-)			1:10			1:10			1:10			0/5	/
		52				325190	<1:5(-)			<1:5			1:5			1:10			3/5	P
		53				421837	1:5			1:40			1:40			/				/
		54				316497	1:40			1:640			1:320			1:40			0/5	/
		55				325201	1:20			1:160			1:80			1:20			0/5	/
		56				324898	<1:5(-)			1:5			1:5			/			/	/
		57				325057	<1:5			1:80			1:80			/			/	/
	E2	58		0.25	1/2	324906	<1:5(-)	0% (0/6)	<1:5(-)	1:10	66.7% (4/6)	1:20	1:5	33.3% (2/6)	1:14.1	<1:5	16.7% (1/6)	1:4.6	5/5	P
		59				324916	<1:5(-)			1:10			1:20			1:5			5/5	P
		60				324931	<1:5(-)			1:20			1:10			1:10			5/5	P
		61				421844	<1:5(-)			1:20			1:10			1:5			1/5	P
		62				421843	<1:5(-)			1:20			1:10			<1:5			3/5	P
		63				432638	<1:5(-)			1:80			1:80			1:40			0/5	/
	E3	64		0.125	1/4	421832	<1:5(-)	0% (0/6)	1:1.3	<1:5(-)	33.3% (2/6)	1:7.4	<1:5(-)	33.3% (2/6)	1:7.6	<1:5(-)	0% (0/6)	1:2.5	5/5	P
		65				324710	<1:5(-)			<1:5(-)			1:5			<1:5(-)			5/5	P
		66				421826	<1:5(-)			1:10			1:20			1:5			5/5	P
		67				421835	<1:5(-)			1:20			1:10			<1:5(-)			3/5	P
		68				421838	<1:5(-)			1:10			1:5			1:5			5/5	P
		69				324901	1:5			1:80			1:40			1:10			0/5	/
G	G1	70	1/2 DTMUV	0.5	Full	324918	<1:5	0% (0/11)	1:2	1:80	63.6% (7/11)	1:18	1:80	63.6% (7/11)	1:14.9	1:20	50% (3/6)	1:14.1	0/5	/
		71				435718	<1:5			1:10			1:10			/			/	/
		72				433585	<1:5			1:40			1:20			1:10			5/5	P
		73				421836	<1:5(-)			1:20			1:40			1:20			0/5	/
		74				433607	<1:5(-)			1:320			1:80			1:20			0/5	/
		75				433593	<1:5(-)			1:10			1:5			/			/	/
		76				433592	<1:5(-)			1:40			1:20			1:10			3/5	P
		77				421846	1:10			1:40			1:40			/			/	/
		78				433609	<1:5(-)			<1:5(-)			<1:5(-)			/			/	/
		79				433588	<1:5(-)			<1:5			<1:5(-)			/			/	/
		80				433703	<1:5(-)			1:20			1:40			1:10			0/5	/
	G2	81		0.25	1/2	433666	<1:5(-)	0% (0/6)	1:1.3	1:5	50% (3/6)	1:12.6	1:10	50% (3/6)	1:14.1	1:10	0% (0/6)	1:4.3	2/5	P
		82				421845	<1:5(-)			1:20			1:10			1:5			4/5	P
		83				433616	1:5			1:20			1:20			<1:5			3/5	P
		84				433599	<1:5(-)			1:10			1:20			1:5			0/5	/
		85				435721	<1:5			1:20			1:10			1:5			1/5	P
		86				316499	<1:5(-)			1:10			1:20			1:5			0/5	/
	G3	87		0.125	1/4	421841	<1:5(-)	0% (0/6)	<1:5	1:10	33.3% (2/6)	1:7.4	1:5	33.3% (2/6)	1:5.2	<1:5(-)	16.7% (1/6)	1:4.7	3/5	P
		88				324903	<1:5			1:80			1:20			1:20			0/5	/
		89				435651	<1:5(-)			1:10			1:10			1:10			0/5	/
		90				433706	<1:5(-)			1:20			1:20			1:5			3/5	P
		91				433587	<1:5(-)			<1:5(-)			<1:5(-)			<1:5(-)			5/5	P
		92				435714	<1:5(-)			<1:5			<1:5(-)			1:10			2/5	P
I	I	93	PBS	/	/	ctrl1	<1:5(-)	0% (0/12)	/	<1:5(-)	0% (0/12)	/	<1:5(-)	0% (0/12)	/	/	0% (0/6)	/	/	/
		94				ctrl2	<1:5(-)			<1:5(-)			<1:5(-)			<1:5(-)			5/5	P
		95				ctrl3	<1:5(-)			<1:5(-)			<1:5(-)			<1:5(-)			5/5	P
		96				ctrl4	<1:5(-)			<1:5(-)			<1:5(-)			/			/	/
		97				ctrl5	<1:5(-)			<1:5(-)			<1:5(-)			<1:5(-)			5/5	P
		98				ctrl6	<1:5(-)			<1:5(-)			<1:5(-)			<1:5(-)			5/5	P
		99				ctrl7	<1:5(-)			<1:5(-)			<1:5(-)			/			/	/
		100				ctrl8	<1:5(-)			<1:5(-)			<1:5(-)			/			/	/
		101				ctrl9	<1:5(-)			<1:5(-)			<1:5(-)			<1:5(-)			5/5	P
		102				ctrl10	<1:5(-)			<1:5(-)			<1:5(-)			/			/	/
		103				ctrl11	<1:5(-)			<1:5(-)			<1:5(-)			<1:5(-)			5/5	P
		104				ctrl12	<1:5(-)			<1:5(-)			<1:5(-)			/			/	/
